# Supplementary material for: Interlayer Interactions and Macroscopic Property Calculations of Squaric-Acid-Linked Zwitterionic Covalent Organic Frameworks: Structures, Photocatalytic Carrier Transport, and a DFT Study
Source: Molecules. 2024 Jun 8;29(12):2739. doi: 10.3390/molecules29122739 (PMC11207002; doi:10.3390/molecules29122739)
Supplement: Supplementary file 1 [file molecules-29-02739-s001.zip]

Archive with 1 entries (1 files):
- molecules-3039349-supplementary.pdf
